# Supplementary material for: A U-Pb zircon age constraint on the oldest-recorded air-breathing land animal
Source: PLoS One. 2017 Jun 28;12(6):e0179262. doi: 10.1371/journal.pone.0179262 (PMC5489152; doi:10.1371/journal.pone.0179262)
Supplement: S1 Table — The first tab (Explanation) is a detailed key for the raw data presented under the second tab (Data). (XLSX) [file pone.0179262.s001.xlsx]

## Sheet: Explanation
Sample # _grain #.FIN2	Name of the unit in which the zircon was dated_zircon grain number.extension read by instrument (FIN2)
[U] ppm	Amount of U in the zircon spot in ppm
U/Th	Uranium/Thorium ratio
207Pb/235U	measured value
2σ error	associated uncertainity
206Pb/238U	measured value
2σ error	associated uncertainity
RHO	correlation in the uncertainties of the 206/238 and 207/235 ratios, calculated for each analysis individually from scatter in the corrected ratios
207Pb/235U Age Ma	calculated age
2σ error	associated uncertainity
206Pb/238U Age (Ma)	calculated age
2σ error	associated uncertainity
207Pb/206Pb Age (Ma)	calculated age
2σ error	associated uncertainity
Best age(Ma)	Best age is the 207Pb/206Pb age if older than 850Ma and 206Pb/238U age if younger, filtered for >10% with discordant 207Pb/206Pb ages and >10% discordant 206Pb/238U ages
2σ error	Reports the 2s error. Is the 206Pb/238U error if is the 206Pb/238U age; is the 207Pb/206Pb error age if grain is older than 850Ma
% Discordance*	Reports the percent discordance. Is the 206Pb/238U discordance if the age is younger than 850Ma and is the 207Pb/206Pb discordance age if grain is older than 850Ma
Rim, Core, Single Age	We divide the age data into categories of core, rim, and single age, depending on depth of analysis and if an age gradient was observed
DISC	age is discordant, and exceeds criteria (>10%) is thus not reported.

## Sheet: Data
Table 1
Sample Name:								207/235		206/238		207/206		Best age
Grain #	[U] ppm	U/Th	207/235	2σ error	206/238	2σ error	RHO	Age Ma	2σ error	Age (Ma)	2σ error	Age (Ma)	2σ error	(Ma)	2σ error	% Discordance*
Lower bed
16COW1_42.FIN2	284.9	3.044	4.037	0.075	0.2903	0.005	0.52556	1640	15	1642	25	1635	33	1635	33	0.428135
16COW1_41.FIN2	20.49	0.2267	1.202	0.068	0.1196	0.0031	0.069468	791	31	728	18	920	120	728	18	7.9646
16COW1_1.FIN2	628	2.535	0.537	0.014	0.0663	0.001	0.30031	436.1	9.4	413.8	6.3	559	59	413.8	6.3	5.11351
16COW1_2.FIN2	513	2.7	0.516	0.021	0.0673	0.0025	0.12261	422	14	420	15	430	130	420	15	0.473934
16COW1_3.FIN2	596	2.572	0.531	0.012	0.06867	0.00097	0.2382	431.7	7.7	428.1	5.8	441	50	428.1	5.8	0.833912
16COW1_4.FIN2	762	1.986	0.727	0.026	0.0624	0.0015	0.40049	553	16	390	9.2	1274	72	DISC	DISC	29.4756
16COW1_5.FIN2	317	3.96	1.689	0.037	0.1636	0.0038	0.51301	1001	14	979	22	1060	45	1060	45	7.64151
16COW1_6.FIN2	596	2.802	0.506	0.011	0.06629	0.00072	0.15383	416.7	7.1	413.7	4.4	414	52	413.7	4.4	0.719942
16COW1_7.FIN2	443	2.44	0.577	0.012	0.07023	0.00089	0.23635	462.1	7.5	437.5	5.4	576	46	437.5	5.4	5.32352
16COW1_8.FIN2	137	1.811	0.52	0.016	0.0678	0.0011	0.042776	426	11	422.9	6.7	425	75	422.9	6.7	0.7277
16COW1_9.FIN2	727	2.15	0.609	0.023	0.066	0.0011	0.53299	482	14	411.9	6.7	810	68	DISC	DISC	14.5436
16COW1_10.FIN2	188.7	1.486	0.549	0.036	0.071	0.0018	0.20081	442	23	442	11	410	130	442	11	0
16COW1_11.FIN2	682	1.14	0.528	0.013	0.06832	0.00091	0.071345	429.8	8.3	426	5.5	440	58	426	5.5	0.884132
16COW1_12.FIN2	713	2.5	0.516	0.02	0.0663	0.0021	0.42566	422	13	414	13	460	78	414	13	1.89573
16COW1_13.FIN2	1874	61.6	0.887	0.014	0.0943	0.0013	0.80264	643.7	7.6	580.6	7.5	863	19	580.6	7.5	9.8027
16COW1_14.FIN2	934	2.65	0.527	0.016	0.0663	0.0019	0.17622	430	11	414	12	515	89	414	12	3.72093
16COW1_15.FIN2	651	2.139	0.526	0.01	0.0682	0.00089	0.30323	428.9	7	425.2	5.4	439	45	425.2	5.4	0.862672
16COW1_16.FIN2	2340	3.18	0.586	0.011	0.074	0.0013	0.57749	467.8	7.1	460.1	7.7	502	38	460.1	7.7	1.646
16COW1_17.FIN2	429.8	2.32	0.529	0.012	0.06877	0.0008	0.12302	430.5	8.3	428.7	4.9	431	55	428.7	4.9	0.418118
16COW1_18.FIN2	186	1.402	1.892	0.032	0.1815	0.0017	0.37819	1078	11	1074.8	9.5	1077	32	1077	32	0.204271
16COW1_19.FIN2	468	1.364	0.5171	0.0099	0.06714	0.00076	0.48967	422.5	6.6	418.8	4.6	431	38	418.8	4.6	0.87574
16COW1_20.FIN2	896	2.776	0.57	0.013	0.0725	0.0016	0.39449	457.8	8.4	451.1	9.6	486	56	451.1	9.6	1.46352
16COW1_21.FIN2	461	1.032	2.653	0.036	0.2263	0.003	0.54704	1317	10	1315	16	1316	26	1316	26	0.0759878
16COW1_22.FIN2	450	11.3	12.24	0.24	0.483	0.012	0.62217	2622	20	2532	52	2684	32	2684	32	5.66319
16COW1_23.FIN2	111.2	1.144	1.765	0.04	0.1741	0.0022	0.25742	1029	15	1034	12	1016	45	1016	45	1.77165
16COW1_24.FIN2	364	1.134	3.001	0.072	0.2324	0.0049	0.28915	1409	19	1346	26	1499	45	1499	45	10.2068
16COW1_25.FIN2	374.6	13.72	1.807	0.035	0.1723	0.0026	0.50652	1046	12	1025	14	1093	38	1093	38	6.22141
16COW1_26.FIN2	489	2.111	0.672	0.015	0.0807	0.0011	0.42965	520.5	9	500.4	6.5	603	45	500.4	6.5	3.86167
16COW1_27.FIN2	411	2.67	0.522	0.014	0.0665	0.0015	0.2995	426	9.6	415	9.2	469	68	415	9.2	2.58216
16COW1_28.FIN2	379	2.285	0.546	0.016	0.0705	0.0019	0.41508	441	11	439	12	433	75	439	12	0.453515
16COW1_29.FIN2	77.1	1.262	1.362	0.052	0.1445	0.0031	0.40315	872	24	870	18	875	85	875	85	0.571429
16COW1_30.FIN2	594	2.42	0.56	0.014	0.0685	0.0013	0.34128	450.3	9	427.2	7.8	575	59	427.2	7.8	5.12991
16COW1_31.FIN2	426.8	2.594	0.802	0.027	0.0759	0.0013	0.41846	596	15	471.6	7.9	1099	62	DISC	DISC	20.8725
16COW1_32.FIN2	282	2.427	1.901	0.027	0.1804	0.0021	0.35385	1080	9.6	1071	11	1095	31	1095	31	2.19178
16COW1_33.FIN2	1362	3.3	0.595	0.0084	0.07561	0.00084	0.38869	473.7	5.3	469.8	5	487	31	469.8	5	0.823306
16COW1_34.FIN2	570	2.96	0.52	0.012	0.0657	0.0012	0.43542	424.7	7.8	410.4	7.2	496	48	410.4	7.2	3.36708
16COW1_35.FIN2	68.1	0.676	1.66	0.078	0.1547	0.0062	0.16938	989	30	926	35	1120	110	1120	110	17.3214
16COW1_36.FIN2	634	8.4	3.3	0.047	0.2578	0.0037	0.40904	1480	11	1478	19	1481	29	1481	29	0.202566
16COW1_37.FIN2	131.7	3.18	2.874	0.059	0.2153	0.0039	0.3868	1372	15	1256	21	1569	39	1569	39	19.949
16COW1_38.FIN2	272	1.168	3.758	0.074	0.2677	0.0042	0.50626	1582	15	1528	21	1651	34	1651	34	7.45003
16COW1_39.FIN2	754	1.206	1.136	0.02	0.1122	0.0022	0.59788	769.5	9.4	685	13	1016	34	DISC	DISC	10.9812
16COW1_40.FIN2	135	0.923	3.052	0.075	0.2401	0.004	0.36186	1418	18	1386	21	1463	46	1463	46	5.26316
Upper Bed
16COW3_1.FIN2	227.2	1.331	2.067	0.049	0.1902	0.0027	0.35197	1136	16	1122	15	1156	47	1156	47	2.94118
16COW3_2.FIN2	200	2.31	2.161	0.05	0.197	0.0026	0.16752	1167	16	1159	14	1176	49	1176	49	1.44558
16COW3_3.FIN2	287	1.19	0.539	0.024	0.0683	0.0017	0.19795	437	16	426	10	480	100	426	10	2.51716
16COW3_4.FIN2	190	0.901	0.511	0.02	0.0664	0.0012	0.19058	417	13	414.3	7.1	410	79	414.3	7.1	0.647482
16COW3_5.FIN2	74.9	1.001	2.842	0.074	0.2358	0.0036	0.43408	1364	20	1365	19	1345	51	1345	51	1.48699
16COW3_6.FIN2	83.5	1.101	0.737	0.047	0.0628	0.0024	0.27508	557	27	392	15	1280	130	DISC	DISC	29.623
16COW3_7.FIN2	377	1.795	1.929	0.026	0.1821	0.002	0.49573	1089.9	9	1078	11	1108	25	1108	25	2.70758
16COW3_8.FIN2	116	0.673	2.168	0.061	0.1817	0.0028	0.32612	1164	19	1076	15	1331	51	1331	51	19.1585
16COW3_9.FIN2 Rim	241.7	1.27	0.5	0.025	0.0666	0.002	0.35885	411	17	415	12	370	100	415	12	0.973236
16COW3_9.FIN2 Core	172.1	1.848	0.999	0.048	0.1063	0.003	0.35799	702	24	651	18	857	96	651	18	7.26496
16COW3_10.FIN2	265	2.504	1.814	0.029	0.1774	0.0018	0.36332	1050	10	1052	10	1041	32	1041	32	1.05668
16COW3_11.FIN2	83.3	1.134	1.551	0.052	0.1579	0.0025	0.073141	947	21	945	14	940	76	940	76	0.531915
16COW3_12.FIN2	227.4	1.632	4.184	0.052	0.2975	0.0032	0.5438	1669	10	1678	16	1657	21	1657	21	1.26735
16COW3_13.FIN2	161	1.11	3.572	0.058	0.2606	0.0043	0.45274	1541	13	1492	22	1609	32	1609	32	7.2716
16COW3_14.FIN2	320	2.43	2.675	0.045	0.2225	0.0033	0.48633	1321	12	1295	17	1363	30	1363	30	4.98899
16COW3_15.FIN2	527	5.18	3.355	0.097	0.2416	0.0061	0.78768	1487	23	1393	31	1620	33	1620	33	14.0123
16COW3_16.FIN2	278	1.202	2.924	0.041	0.2396	0.0029	0.53614	1387	11	1384	15	1385	24	1385	24	0.0722022
16COW3_17.FIN2	243	1.208	0.616	0.015	0.07573	0.00077	0.35226	485.7	9.5	470.5	4.6	535	51	470.5	4.6	3.1295
16COW3_18.FIN2	298	1.99	1.867	0.028	0.1789	0.0018	0.30858	1068.3	9.8	1060.5	9.8	1080	30	1080	30	1.80556
16COW3_19.FIN2	123	1.62	1.663	0.048	0.1639	0.0028	0.095873	992	18	978	15	1027	68	1027	68	4.77118
16COW3_20.FIN2	369	2.293	3.058	0.065	0.2343	0.0052	0.65326	1419	16	1356	27	1518	34	1518	34	10.6719
16COW3_21.FIN2	558	4.24	2.166	0.036	0.1498	0.0023	0.44683	1171	12	900	13	1711	32	DISC	DISC	47.3992
16COW3_22.FIN2	351	0.997	0.579	0.018	0.0736	0.0016	0.26417	463	11	457.6	9.7	498	76	457.6	9.7	1.16631
16COW3_23.FIN2	525	1.497	0.586	0.021	0.073	0.0022	0.33393	467	13	454	13	525	83	454	13	2.78373
16COW3_24.FIN2	399	2.64	3.376	0.053	0.2542	0.0045	0.75989	1497	12	1459	23	1549	26	1549	26	5.8102
16COW3_25.FIN2	590	11.1	1.812	0.048	0.1378	0.0035	0.51771	1045	17	831	20	1532	46	DISC	DISC	20.4785
16COW3_26.FIN2	275	0.822	0.521	0.013	0.06712	0.00073	0.23164	425	8.9	418.7	4.4	438	56	418.7	4.4	1.48235
16COW3_27.FIN2	85.1	2.33	4.16	0.11	0.2919	0.0067	0.38682	1665	21	1650	33	1684	50	1684	50	2.019
16COW3_28.FIN2	580	7.71	2.141	0.079	0.1978	0.0061	0.56508	1158	26	1163	33	1132	50	1132	50	2.73852
16COW3_29.FIN2	258	2.182	3.512	0.08	0.2651	0.0061	0.52092	1528	18	1515	31	1545	41	1545	41	1.94175
16COW3_30.FIN2	219.8	1.279	0.77	0.028	0.0764	0.0017	0.27786	577	16	474	10	997	68	DISC	DISC	17.851
16COW3_31.FIN2	816	2.199	2.005	0.036	0.1899	0.0028	0.59217	1116	12	1121	15	1106	30	1106	30	1.35624
16COW3_32.FIN2	204	1.29	4.086	0.048	0.2915	0.0031	0.36504	1649.9	9.7	1648	16	1654	23	1654	23	0.362757
16COW3_33.FIN2	153.9	2.092	3.181	0.063	0.2522	0.005	0.53556	1450	15	1448	26	1454	40	1454	40	0.412655
16COW3_34.FIN2	143.8	1.149	1.957	0.041	0.1832	0.0034	0.42965	1099	14	1084	18	1125	41	1125	41	3.64444
16COW3_35.FIN2	336	3.05	3.354	0.065	0.2594	0.0049	0.7126	1490	15	1485	25	1509	27	1509	27	1.59046
16COW3_36.FIN2	429	2.57	2.09	0.12	0.1454	0.0045	0.45176	1115	20	873	25	1614	45	DISC	DISC	45.9108
16COW3_37.FIN2	118.6	1.119	0.554	0.018	0.072	0.0013	0.089817	445	12	447.7	7.8	424	77	447.7	7.8	0.606742
16COW3_38.FIN2	313	2.72	1.964	0.035	0.1693	0.0032	0.53299	1103	13	1008	18	1298	35	1298	35	22.3421
16COW3_39.FIN2	190.6	0.5119	3.978	0.052	0.2907	0.003	0.48211	1628	11	1645	15	1605	23	1605	23	2.49221
16COW3_40.FIN2	203.9	1.152	4.076	0.061	0.2849	0.0041	0.5332	1650	12	1615	20	1688	27	1688	27	4.32464
